# Supplementary material for: Physiological responses of sea urchin, Arbacia punctulata, exposed to temperature and lipopolysaccharides (LPS)
Source: PLoS One. 2026 Mar 10;21(3):e0344673. doi: 10.1371/journal.pone.0344673 (PMC12974809; doi:10.1371/journal.pone.0344673)
Supplement: S1 File — (XLSX) [file pone.0344673.s001.xlsx]

## Sheet: Different Types of Cell counts 
		Final Red Spherule Cell	Final Colorless Spherule Cells	Final phagocytes	Final Vibratile cells	Final Total Cells
Day 1		0	0	0	0	0
	Control	760000	2800000	3160000	2340000	9060000
		720000	2400000	3440000	2080000	8640000
		580000	3200000	2840000	2600000	9220000
	Temperature	600000	5720000	3400000	1680000	11400000
		800000	4940000	2640000	1280000	9660000
		600000	4160000	3560000	1520000	9840000
	LPS	1040000	6080000	6320000	3280000	16720000
		1600000	3200000	5280000	1480000	11560000
		1320000	4640000	4240000	2300000	12500000
	Temperature and LPS	1280000	3680000	3080000	2600000	10640000
		1160000	1880000	6080000	2840000	11960000
		1040000	3800000	5760000	1440000	12040000
Day 3		0	0	0	0	0
	Control	720000	2400000	3680000	1400000	8200000
		960000	2720000	3200000	3240000	10120000
		480000	2800000	3360000	1360000	8000000
	Temperature	840000	4240000	6440000	2120000	13640000
		980000	2240000	3920000	1980000	9120000
		1280000	3840000	5830000	1840000	12790000
	LPS	1120000	2560000	8640000	2760000	15080000
		1480000	1840000	5280000	3040000	11640000
		1380000	1920000	6960000	2480000	12740000
	Temperature and LPS	1380000	1000000	4580000	3440000	10400000
		1440000	2640000	4760000	3840000	12680000
		1320000	2000000	4400000	3920000	11640000
Day-5		0	0	0	0	0
	Control	840000	2000000	3360000	2840000	9040000
		680000	2160000	5160000	2720000	10720000
		760000	1680000	3240000	2680000	8360000
	Temperature	1680000	3440000	4460000	1520000	11100000
		920000	2800000	5120000	2640000	11480000
		800000	3840000	5840000	1460000	11940000
	LPS	2720000	4400000	7200000	1960000	16280000
		1440000	4080000	6350000	1480000	13350000
		1360000	3760000	5680000	1880000	12680000
	Temperature and LPS	1040000	4960000	5340000	960000	12300000
		1120000	5920000	4910000	1040000	12990000
		1640000	4680000	4880000	1800000	13000000
Day 7		0	0	0	0	0
	Control	840000	1280000	3560000	1780000	7460000
		1120000	3440000	3080000	1500000	9140000
		1040000	2080000	4320000	1930000	9370000
	Temperature	1400000	3520000	4120000	2310000	11350000
		840000	3080000	4680000	1680000	10280000
		560000	2480000	5080000	1840000	9960000
	LPS	2680000	5920000	6240000	1450000	16290000
		1380000	3040000	5760000	2890000	13070000
		2030000	3680000	6870000	2200000	14780000
	Temperature and LPS	1960000	4560000	5200000	2800000	14520000
		1240000	3680000	3440000	2430000	10790000
		1920000	4000000	4180000	3310000	13410000
Day 10		0	0	0	0	0
	Control	720000	4000000	5520000	800000	11040000
		800000	3040000	4960000	1400000	10200000
		720000	1760000	2240000	1400000	6120000
	Temperature	440000	3880000	4080000	2780000	11180000
		840000	3280000	6720000	2560000	13400000
		1200000	1760000	4720000	2560000	10240000
	LPS	1280000	4160000	8360000	1320000	15120000
		1800000	3520000	5520000	1460000	12300000
		1540000	2080000	8320000	1780000	13720000
	Temperature and LPS	1440000	2640000	9200000	3920000	17200000
		1280000	1440000	8960000	1600000	13280000
		1040000	1760000	9120000	2160000	14080000

## Sheet: GSI
		Number	Gender	Total weight (g)	Gonads Weignt(g)	length (cm)
	Control	1	F	13.6	0.4	3
		2	F	13.4	0.5	3
		3	M	15.4	0.3	3.25
	R	4	M	14	0.3	3
	R	5	F	18.6	0.8	3.4
	R	6	M	14.6	0.2	3
	Temperature Strees	1	F	17.5	0.5	3.5
		2	F	14.8	0.3	3
		3	M	15	0.3	3.3
	R	4	F	12.4	0.3	2.5
	R	5	F	14.7	0.3	2.5
	R	6	M	22.8	0.4	3.5
	LPS	1	F	16.6	0.4	3.4
		2	M	30.4	0.7	4.25
		3	F	14.7	0.3	3
	R	4	DEAD	29.4		3.75
	R	5	F	27.2	0.4	3.5
	R	6	F	31.1	0.9	4
	Temp and LPS	1	M	15.2	0.3	2.9
		2	F	21.4	0.2	3.75
		3	M	26.7	1.4	4.25
	R	4	F	13.7	0.1	3
	R	5	M	33	0.5	4
	R	6	M	15	0.2	3

## Sheet: Temp,pH,Ammonia,Salinity
								Temperature, pH, Ammonia and Salinity Change
					Water Temperature						PH					Ammonia					Salinity
				Day	Room Temp.	Control	Increased Temp.	LPS	LPS and Increased temperature		Control	Increased Temp.	LPS	LPS and Increased temperature		Control	Increased Temp.	LPS	LPS and Increased temperature		Control	Increased Temp.	LPS	LPS and Increased temperature
		Baseline			72	19	19	19	19		8.2	8.2	8.2	8.2		0	0	0	0		28	28	28	28
						19	19	19	19		8.2	8.2	8.2	8.2		0	0	0	0		28	28	28	28
				0	72	20	20	20	20		8	8	8	8.2		0.25	0.25	0.25	0.25		28	29	28	30
						20	20	20	20		8.2	8	8	8.2		0.25	0.25	0.25	0.25		29	29	28	29
		Sampling 1		1	72	20	22	20	22		8	8	8	8		0.25	0.25	0.25	0.25		29	29	29	29
						20	21.5	20	21.5		8	8	8.2	8		0.25	0.25	0.25	0.25		29	29	29	29
				2	72	20	23	20	23		8	8	8	8		0.25	0.25	0.5	0.5		30	30	30	30
						20	23	20	22.5		8	8	8	8.2		0.25	0.5	0.5	0.25		30	30	30	30
		Sampling 2		3	72	20	23.5	20	23.5		8	8	8	8		0.25	0.5	0.5	0.5		30	31	30	31
						20	23.5	20	23.5		8	8	8	8		0.25	0.25	0.5	0.5		30	31	30	30
				4	72	20	24	20	24		8	8	8	8		0.5	0.5	1	1		30	31	30	31
						20	24	20	24		8	8	8	8		0.5	1	1	1		30	31	30	31
		Sampling 3		5	73	20	24.5	20	24.5		7.8	8	7.8	8		0.5	1	1	1		30	32	31	32
						20	24.5	20	24.5		7.8	8	7.8	8		0.5	1	1	1		30	32	31	32
				6	72	20	25	20	25		8	8	8	8		1	1	1	1		30	34	30	34
						20	25	20	25		8	8	8	8		1	1	1	*0.5		30	34	30	34
		Sampling 4		7	72	20	26	20	26		7.8	8	8	8		1	2	2	*0.5		30	35	30	35
						20	26	20	26		7.8	8	8	8		1	2	2	1		30	35	30	35
				8	72	20	26.75	20	26.75		8	8	8	8.2		1	2	2.75	1		30	36	30	36
						20	26.75	20	26.5		8	8	8	8.2		1	2	2.75	1		30	35	30	35
				9	72	20	27	20	27		8	8	8	8.2		1	2	2.75	1		30	35	31	36
						20	27	20	27		8	8	8	8.2		1	2	2.75	1		30	35	31	36
		Sampling 5		10	72	20	27	20	27		8	8	8	8.2		1	2	2.75	2		30	36	31	36
						20	27	20	27		8	8	8	8.2		1	2	2.75	2		30	36	31	36
																			*water changed (pump got off)

## Sheet: Total Protein and PVof RS
Day-1				Day-3		Day-5		Day-7		Day-10
		Total protein	RRSV	Total protein	RRSV	Total protein	RRSV	Total protein	RRSV	Total protein	RRSV
Control	1	2	1	2	2	2.1	1	2.2	1.5	2.1	1
	2	1.8	2	2.2	1	2.1	2	2.2	1	2.1	1
	3	1.8	1	2	2	2.1	1.5	2.2	1.2	2.1	1
Temperature Strees	1	1.8	2	2	3	2.6	2	2.3	1	2.8	1
	2	1.8	2	2	2	2.3	1	2.4	1.5	2.8	1
	3	2	2	1.9	1	2.3	1.5	2.5	2	2.8	2
LPS	1	1.6	3	1.8	4	2.1	3.5	2.3	2.5	2.1	2
	2	1.8	3	1.8	3	2.1	2	2.3	3.5	2.1	2
	3	1.8	4	1.8	3	2.1	3.5	2.3	3	2.1	3
Temp and LPS	1	1.8	2	2	2	2.5	2	2.6	3	2.6	3
	2	1.8	3	1.9	4	2.3	2	2.7	2	2.6	1
	3	1.8	2	1.8	2	2.3	2.5	2.8	2.5	2.6	2
